# Supplementary material for: Self-cleavage of the GAIN domain of adhesion G protein-coupled receptors requires multiple domain-extrinsic factors
Source: Nat Commun. 2025 Oct 1;16:8736. doi: 10.1038/s41467-025-64589-3 (PMC12488864; doi:10.1038/s41467-025-64589-3)
Supplement: Supplementary file 7 — Source data [file 41467_2025_64589_MOESM7_ESM.xlsx]

## Sheet: Fig. 1C
Figure 1C
E2WT-xTM	1	2	3	4	5	6	7
Total expression (% of WT)	83.5827	104.717	122.057	172.449	104.972	114.597	94.2262
	55.5987	109.224	103.138	131.504	110.726	127.965	93.717
	79.4067	105.175	129.62	146.884	111.032	115.692	97.5364
	77.0132	103.393	118.212	135.884	123.789	110.243	114.52
	83.7922	79.2398	79.7976	87.6428	95.0202	78.7359	107.778
	91.8713	97.7733	123.18	75.857	100.202	89.5142	88.8304
	99.8246	101.678	111.305	112.816	143.855	94.6964	98.8169
	94.0486	102.182	102.272	101.57	121.057	91.2596	104.575
	124.098	133.118	99.9421	98.8011	119.997	84.4148	78.3537
	107.608	143.386	86.6967	105.308	110.406	106.395	86.7858
	106.11	120.354	94.5049	108.303	96.2875	110.157	109.8
	115.576	120.782	102.67	112.617	106.663	101.903	125.06

## Sheet: Fig. 1K
Figure 1K
	E2WT-ECR-CalnTMER	E2WT-ECR-tdT-KDELER
% cleaved	46.8118	12.9078
	43.2833	27.2409
	44.8534	14.2635
	46.9717

## Sheet: Fig. 2A
Figure 2A
E2WT-xTM	1	2	3	4	5	6	7	E2H516A-7TM
% cleaved	not quantifiable	not quantifiable	59.046	64.7339	79.4618	91.0129	95.5429	1.26299
			36.8254	38.9171	61.6546	70.9022	85.1883	1.39823
			51.7133	56.2869	79.8357	90.8867	95.8871	0

## Sheet: Fig. 2D
Figure 2D
E2WT-7TMX	E2	L3	D1	G1
% cleaved	83.1466	93.0943	82.3075	90.1391
	93.5465	92.2419	92.9605	90.7952
	76.9615	89.3155	80.4751	71.8811

## Sheet: Fig. 2E
Figure 2E
E2WT-7TMX	E2	B3
% cleaved	90.6898	95.5273
	81.6128	96.0342
	84.4706	85.5841

## Sheet: Fig. 2F
Figure 2F
E2WT-7TMX	E2	β2AR	D2R	P2Y12R
% cleaved	90.6898	90.3158	94.5047	89.6369
	81.6128	85.9173	91.8358	87.2355
	84.4706	73.9319	96.8111	87.301

## Sheet: Fig. 3C
Figure 3C
E2WT-xTM	1	2	3	4	5	6	7	E2H516A-7TM
% Endo H resistance	not quantifiable	not quantifiable	16.7515	5.56955	32.1986	9.11324	75.3624	93.2816
			31.7927	7.77308	38.4937	16.9577	74.1747	78.6082
			6.58001	0	7.25171	0	88.413	86.4096

## Sheet: Fig. 3D
Figure 3D
E2WT-xTM	1	2	3	4	5	6	7
Surface expression (% of WT)	91.388	57.3242	15.5857	3.51802	50.2207	11.9197	95.8641
	102.895	56.3896	14.4849	4.44231	54.3852	10.8397	102.209
	87.9505	33.8327	10.0296	2.97798	39.8665	5.19005	93.1743
	92.8419	37.3118	14.2253	2.85336	50.8646	8.25371	108.752
	101.499	46.1062	9.23892	0.994155	69.1509	13.1679	106.15
	74.3216	35.3779	10.2873	0.71933	59.308	7.91568	98.3027
	96.9184	26.5936	7.9564	0.556471	58.85	7.42711	102.781
	91.9003	41.2815	9.01499	2.80597	51.6129	9.83946	92.7655
	178.706	132.713	51.4894	7.54281	75.5754	27.6243	115.032
	161.422	133.464	62.4577	7.17475	84.4825	26.4906	78.1371
	169.534	161.481	84.8947	10.7965	63.341	42.8768	102.194
	167.017	129.548	48.3241	13.0637	109.967	44.6435	104.638

## Sheet: Fig. 3E
Figure 3E
E2X-7TM	WT				H516A				H516R				S518A
hour post transfection (hpt)	17	24	48		17	24	48		17	24	48		17	24	48
Surface expression (% of WT 48 hpt)	63.0372	67.7066	91.8282		73.792	80.481	103.529		53.935	56.9018	109.593		71.6944	75.507	117.344
	62.7201	63.289	100.958		67.7052	78.5782	110.272		45.556	68.5579	117.761		68.1615	67.7845	107.101
	60.8229	71.3119	103.49		66.6259	74.194	91.4722		44.9217	61.5253	97.214		62.6478	65.1473	114.628
	59.5822	66.3491	103.724		65.6411	80.0025	97.086		46.168	76.3304	97.8872		62.0747	84.1531	109.554
	45.8984	72.5797	111.733		26.4092	65.3634	105.724		26.7014	57.1878	164.954		38.7011	64.9187	150.978
	41.4772	53.7321	101.112		34.6102	68.4379	89.023		31.1036	55.0851	123.58		43.1351	54.8374	100.495
	45.2187	46.5157	87.5429		43.2749	52.6648	95.3437		34.2417	39.0579	94.2892		32.4821	46.2108	95.115
	44.7169	48.6311	99.6125		35.3471	48.7263	87.2189		33.8288	39.5852	90.7509		32.9395	45.7979	94.016
	69.751	71.6069	101.368		67.1705	57.7196	95.2972		59.3418	50.3896	84.2896		70.9727	51.1001	77.4831
	70.9166	68.9703	95.7646		65.793	57.5326	83.0617		61.7415	52.914	78.8855		70.0252	55.7375	76.0931
	69.1713	68.1538	103.444		71.1098	62.6375	90.2235		60.9811	59.4026	81.4286		68.6166	57.8069	87.3687
	65.7681	79.5291	99.4234		75.074	69.2009	96.2197		79.7176	58.4738	89.4817		59.0987	57.0652	90.024

## Sheet: Fig. 3F
Figure 3F
E2X-7TM	WT				H516A				H516R				S518A
hour post transfection (hpt)	17	24	48		17	24	48		17	24	48		17	24	48
Total expression (% of WT 48 hpt)	160.165	150.014	118.626		188.015				138.284	179.12	234.157		157.039	138.233
	163.024	161.088	81.8221		177.019	153.14	91.8751		165.081	127.677	171.42		169.37	123.043	180.357
	170.658	160.412	90.9327		151.573	138.076	124.485		125.608	138.594	121.893		159.961	167.214	164.979
	171.208	146.825	108.62		172.857	138.107	116.458		137.671	161.92	154.329		174.192	178.052	126.432
	157.777	132.018	101.69		129.152	148.245	100.177		111.899	169.046	156.307		140.468	137.508	113.267
	146.592	126.286	98.5342		122.561	144.492	102.287		113.094	135.772	116.889		133.559	146.378	107.926
	146.107	147.685	85.0901		117.893	142.662	89.6088		97.0171	162.697	80.8701		113.86	159.168	98.8703
	151.522	167.272	114.686		106.297	153.062	118.476		97.4652	153.025	115.209		144.146	172.351	112.464
	133.385	157.208	99.6058		128.212	176.27	81.0753		105.076	152.212	69.2768		109.256	126.861	82.1028
	129.842	163.993	93.7065		152.978	167.82	77.9397		107.255	121.334	52.819		103.481	135.932	88.1616
	108.335	159.741	89.5257		104.579	136.711	94.5392		91.6471	102.095	58.736		87.7674	106.86	87.3112
	107.609	177.173	117.162		104.969	162.47	100.633		85.1101	111.342	62.6689		108.955	140.077	105.576

[truncated: 17 more sheets: Fig. 3K, Fig. 3L, Fig. 3M, Fig. 3N, Fig. 4C, Fig. 4D, Fig. 4F, Fig. 5H, Fig. 5I, Supplementary Fig. 4B, Supplementary Fig. 4C, Supplementary Fig. 4D, Supplementary Fig. 4F, Supplementary Fig. 6C, Supplementary Fig. 7, Supplementary Fig. 9A, Supplementary Fig. 9B]
